# Supplementary material for: Comparison of calf muscle architecture between Asian children with spastic cerebral palsy and typically developing peers
Source: PLoS One. 2018 Jan 5;13(1):e0190642. doi: 10.1371/journal.pone.0190642 (PMC5755874; doi:10.1371/journal.pone.0190642)
Supplement: S1 Raw data — (XLS) [file pone.0190642.s001.xls]

## Sheet: English
Group（1-affected calf of hemiplegic cerebral palsy；2-unaffected calf of hemiplegic cerebral palsy；3-calves of diplegic cerebral palsy；4-right calf of typically developing）	Tibialis anterior			Medial gastrocnemius			Lateral gastrocnemius			Soleus
	Muscle thickness (mm)	Pennation angle (°)	Fascicle length (mm)	Muscle thickness (mm)	Pennation angle (°)	Fascicle length (mm)	Muscle thickness (mm)	Pennation angle (°)	Fascicle length (mm)	Muscle thickness (mm)	Pennation angle (°)	Fascicle length (mm)	Calf circumference (cm)	Calf length (cm)	Modified Ashworth scale	Gross motor function measure	Gross motor function classification system level	Age (months)	Gender（1-male；2-female）	Height (cm)	Weight (kg)	Body mass index
1	10.8	6.45	47.92	7	20.17	21.19	5.6	11.3	29.13	7.45	17.5	25.92	16.5	19	2	62.45	1	31	2	83.5	10.5	15.0597
1	9.47	5.4	37.95	5.3	12.6	26.07	6.2	11.97	21.95	5.8	19.4	18.49	19	20	4	6.7	3	48	1	88	11	14.2045
1	9.75	8.45	29.32	6.6	17.33	22.22	3.9	8.1	32.25	6.23	16.17	25.48	18.6	18	3	48.93	2	29	1	88.5	13	16.598
1	10.33	7.7	42.76	6.82	15	27.2	5.65	9.13	39.4	8.73	15.53	35.85	21	24	3	82.48	1	53	1	100	17	17
1	8.8	6.23	39	7.3	16.43	27.98	4.85	7.83	38.86	7.17	13.57	31.05	19.2	21.5	1	85.26	1	40	2	90.5	13	15.8725
1	9.72	6.03	42.45	7.22	27.7	15.08	5.12	14.77	21.3	7.12	15.13	21.88	21	20	4	64.34	1	28	1	82	13.5	20.0773
1	9.98	5.47	49.92	7.55	15.87	29.32	5.05	8.57	44.3	9.37	20.73	26.77	21	22.5	4	91.19	1	51	1	97.5	16	16.831
1	14.87	6.3	55.72	9.08	16.9	30.62	7.3	12.97	33.58	9.23	22.47	21	26	31	4	86.56	1	112	2	129	31	18.6287
1	11.8	7.97	43.01	7.13	19.57	23.06	6.25	11	33.2	6.37	24.1	16.83	19.8	23	3	84.46	1	44	1	95	15	16.6205
1	10.87	6.87	49.02	9	19.03	27.72	6.82	12.33	33.16	6.8	12.67	31.27	20	21	1	56.9	1	28	1	87	14	18.4965
1	11.13	5.33	47.98	8.9	18.33	26	5.48	8.67	37.02	8.03	17.67	24.99	20.4	21.5	3	67.9	1	42	1	95	14.5	16.0665
1	10.67	8.67	33	8.57	15.67	32.79	5.5	12	32.68	8.67	22	22.35	21.2	25	4	90.49	1	62	2	102	16	15.3787
1	15.43	9.33	41.54	12.28	16.85	21.78	10.92	11	60.91	11.92	17.33	33.5	27.7	30	3	88.52	1	66	1	119	29	20.4788
1	11.65	8.33	34.7	8	19.33	25.75	8.37	16	31.61	11.28	24.67	23.9	23	23	4	55.93	1	52	2	95	16	17.7285
1	12.35	8.67	44.83	9.43	17	31.05	7.52	11.67	37.85	8.2	15.67	29.23	22.8	24	3	87.12	1	42	1	101	17	16.665
1	9.78	5.37	49.86	9.97	16.37	29.98	7.55	14.33	29.38	9.93	15.8	28.92	21	24	4	89.8	1	53	1	95.5	13.5	14.8022
1	10.13	6.87	43.61	10.2	12.07	45.12	7.95	9.27	49.09	9.05	17	27.93	24.5	29.5	3	89.9	1	76	1	122	21.5	14.445
1	14.95	7.9	54.71	14.88	22.17	36.67	15.28	21.5	40.24	16.42	20.3	40.42	35	40.5	4	91.88	1	152	1	160.5	63	24.4563
1	10.23	6.67	29.09	8.52	17.73	29.52	6.93	11.83	36.13	7.38	15.33	25.59	24	25	4	31.25	2	52	2	102	17.5	16.8205
1	11.43	5.8	39.92	6.77	15.63	30.27	6.87	8.17	49.83	9.52	16.5	19.39	21.5	26	4	91.3	1	50	1	107	17	14.8485
1	11.23	4.2	69.23	11.05	28.3	25.59	6.53	13.5	33.37	7.25	13.87	29.18	23.5	23.5	3	64.05	1	44	1	97.8	17	17.7734
1	14.55	8.6	45.45	11.18	17.6	37.2	7.58	11.73	42.96	9.55	14.7	34.68	27	29.5	3	87.82	1	78	1	109	27	22.7254
1	8.72	7.9	43.01	8.9	24.23	22.17	5.23	11.3	28.43	6	19.7	18.39	18.5	18	2	65.33	1	35	1	84	11	15.5896
1	10.03	6.83	40.48	9.45	18	33.59	6.05	10.33	40.5	14.12	13.47	63.42	22	28	2	81.68	1	83	1	112.5	18	14.2222
2	6.93	7.8	44.47	6.93	15.6	24.28	6.08	11.65	24.24	8.4	13.55	24.13	16.5	19
2	10.27	7.83	39.1	5	12.77	25.91	5.27	9.5	32.62	8.33	13.2	35.9	19	20
2	12.9	6.73	42.63	8.63	12.43	39.61	5.7	9.87	37.51	9.03	17.8	30.05	19	18
2	11.95	6.5	57.01	7.98	12.93	34.41	7.2	8.6	45.93	9.33	12.17	37.36	21	24
2	11.72	8.67	39.78	7.7	15.93	28.08	5.2	11.6	32.65	8.13	15.77	32.33	19.2	22
2	11.57	5.93	50.41	5.93	12.83	26.36	5.33	11.33	31.95	8.15	13.83	27.45	21	20.5
2	9.45	5.7	48.8	7.5	16.7	27.92	5.33	11.57	30.71	10.65	16.37	32.75	20.5	22.5
2	17.47	6.4	75.64	12.92	17.37	38.37	9.9	16.43	38.46	11.97	16.5	37.77	29	32
2	11.67	8.1	42	7.17	14.37	29.46	5.7	9.5	38.82	7.93	24.7	19.23	20	23
2	11.82	7.93	50.65	9.35	15.9	34.63	5.97	10.87	36.09	7.2	17.73	23.63	20	21
2	12.63	8	45.22	6.55	19.67	21.99	6.28	10.33	41.44	7.28	12.33	34.36	21	21.5
2	13.98	6.67	55.41	9.93	11	49.09	7.62	10	47.18	8.28	13.67	36.93	22	25.5
2	19.53	6.67	94.26	16.38	19	47.46	11.45	12.67	55.55	13.9	19.33	39.22	29.5	30
2	13.6	4.67	77.25	6.68	19.67	20.48	7.7	17	34.49	12.15	17	37.21	23.5	23
2	14.3	6.33	73.44	9.27	13	39.47	6.72	9.33	45.26	7.67	11	36.37	22.5	24
2	10.88	6.33	58.66	9.7	16.03	33.67	6.08	8.37	24.83	10.65	18	30.37	22	25
2	15.88	6.43	82.53	11.5	13.07	48.26	8.3	8.2	62.2	9.9	17	36.03	24.5	29.5
2	18.2	6.9	68.1	18.98	26.07	42.41	17.63	18.87	55.88	16.17	21.4	42.18	39	40.5
2	9.8	5.43	55.18	9.68	16.93	32.49	6	10.1	37.04	8.07	9.67	37.45	24.4	25.5
2	10.3	5.97	39.98	9.05	13.55	35.52	7.17	10.43	40.22	8.72	10.5	45.13	21.4	26
2	13.98	5.1	86.64	10.85	16.17	39.04	8.33	7.6	62.04	7.33	9.57	44.57	24	23.5
2	16.43	2.6	175.93	11.7	13.43	51.22	6.53	10.27	46.75	7.87	12.33	35.3	27.2	29.5
2	10.62	3.3	121.72	8.48	12.17	42.27	6.1	11.73	36.17	4.68	12.8	27.07	18.2	18
2	11.97	5.5	56.62	9.08	15.93	34.21	6.33	9.77	39.19	13.33	9.17	72.1	22	28
3	9.3	8.07	41.19	6.53	14.37	26.31	6.1	11.3	30.29	9.3	20.93	25.92	20.5	21	3	64.26	1	50	1	100	16	16
3	10.98	6.43	51.89	8.88	8.3	43.32	5.8	8.45	32.2	9.82	26.9	22.59	23	27.5	4	70.89	1	74	1	115	20	15.1229
3	12.98	7.9	43.66	8.13	20.37	28.21	5.43	13.5	29.04	6.03	15.97	23.24	20	21.5	4	4.65	3	62	2	129	13.5	8.11249
3	8.85	7.17	38.43	7.07	15.37	27.62	5.07	9.8	36.2	7.55	12.63	31.95	21	21	3	16.22	3	37	2	87	15	19.82
3	12	9.23	32.65	8.27	14.57	33.14	5.33	9.27	40.05	7.32	14.67	26.65	17.5	16	3	8.6	3	31	1	80	10	15.625
3	9.62	7.37	41.7	7.08	17.07	24.15	5.3	11.33	28.14	8.25	13.87	35.03	21.5	27	3	27.65	2	76	1	108.5	19.5	16.5644
3	12.42	8.73	38.27	8.73	26.23	21.16	7.28	13.7	32.73	7.2	15.23	27.6	23	27	4	82.67	1	67	2	109.5	20.5	17.0972
3	9.42	7.03	33.12	9.2	20.83	25.19	7.08	13.13	28.93	9.62	20.97	28.54	24	29	2	79.59	1	81	2	106	20.5	18.2449
3	11.17	5.2	55.73	8.72	22.4	23.77	7.35	17.03	27.29	8.45	18.7	26.7	18	20	3	11.97	3	33	2	86.3	10.5	14.0983
3	10.2	6	59.39	5.87	10.67	32.47	3.88	9.33	23.5	4.87	15.33	20.03	22	27	3	10.1	3	75	2	112	17.5	13.9509
3	14.05	5	67.5	10.5	18	34.59	6.73	7	54.7	8.9	18	23.88	18	18	1	53.69	2	29	1	82.5	10.5	15.427
3	8.58	4.9	53.95	7.97	12.37	35.93	5.68	9.97	34.05	5.33	14.83	22.33	20.9	21	4	14.05	3	44	2	89	11	13.8871
3	8.88	8.8	37.27	8.75	27.57	19.93	6.08	18	21.09	7.75	19.33	22.3	18	19.5	3	2.08	3	33	2	80	11	17.1875
3	9.42	6.7	45.76	7.35	20.13	21.55	4.68	13.5	26.43	6.13	17.47	20.13	22.5	26	1	94.66	1	65	1	110.5	19	15.5607
3	10.5	5.67	70.96	10.5	15.47	37.64	7.05	9.8	43.8	11.85	20.7	31.1	18.5	22.5	3	62.18	1	43	1	93	12	13.8744
3	8.88	5.5	46.74	5.73	15.8	21.11	3.77	8.23	28.3	7.22	12.23	27.9	22.5	28.5	4	54.17	2	76	2	115	19	14.3667
3	8.6	5.47	43.44	8.53	16.17	28.5	5.67	11.47	30.06	9.9	16.23	30.07	19.8	22	4	60.42	2	58	1	93	14	16.1868
3	9.77	5.37	47.35	7.55	22.2	22.42	6.37	10.57	35.21	7.37	27.17	15.47	19.3	19	3	25	3	36	2	86	11	14.8729
3	8.67	5.87	51.29	7.22	16.53	24.05	4.62	12.23	22.91	7.28	20.6	17.67	19	18	3	14.64	3	31	1	83	10	14.5159
3	9.13	5.2	52	7.55	15.97	25.1	4.23	9.27	28.5	6.98	15.17	26.16	19	24	3	70.78	1	53	1	96	13	14.1059
3	9.93	6.43	50.69	8.92	23.03	23.2	6.28	14.23	28.39	7.33	22.53	19.4	19	18	4	13.25	3	36	2	83.5	10.5	15.0597
3	12.98	7.9	43.66	8.13	20.37	28.21	5.43	13.5	29.04	6.03	15.97	23.24	23	27.5	4	70.89	1	74	1	115	20	15.12
3	12.42	8.73	38.27	8.73	26.23	21.16	7.28	13.7	32.73	7.2	15.23	27.6	21.5	27	3	27.65	2	76	1	108.5	19.5	16.56
3	10.5	7.3	39.66	9.47	14.37	31.06	5.43	11.37	31.7	6.85	12.63	25.54	18.8	23	4	6.62	3	65	2	100	14	14
3	10.83	9.27	37.02	6.1	15.2	23.36	5.23	11.67	28.2	9.2	19.67	29.16	20	21	3
3	10.87	5.9	51.2	6.32	14.77	25.51	6.72	10.5	31.68	9.52	20.67	26.65	23	27.5	1
3	16.12	6.27	53.56	8.95	15.2	35.74	6.77	11.1	47.81	8.32	14.67	31.72	20.3	21.5	4
3	8.38	4.5	51.08	7.73	9.25	48.48	5.52	11.53	33.67	9.85	9.47	51.19	21	21	2
3	11.13	6.83	41.09	7.5	21.03	19.85	4.72	10.43	30.34	7.02	14.17	26.94	18	16	3
3	9.02	7.4	32.95	6.78	18.3	23.32	4.93	12.33	24.07	8.4	13.7	31.33	21.5	27	3
3	10.97	6.77	36.29	10.57	25	25.01	7.85	12.85	37.21	13.33	9.17	72.1	27	27	2
3	10.47	4.57	46.04	8.85	20	25.57	8.15	11.8	39.82	8.33	17.43	29.33	23.5	29	2
3	10.67	5.07	44.36	8.68	15.97	28.64	6.1	12.2	30.7	8.78	18.3	26.13	17.5	20	3
3	9.68	8.33	36	7.37	17.33	26.81	3.82	8	32.37	13.42	23.87	32.47	22	27	3
3	15	5.33	50.48	10	13	27.06	10.28	10.67	58.28	7.5	13.67	34.28	18	18	3
3	9	5.53	43.8	6.72	17.03	23.32	5.45	9.47	33.56	13.43	21.33	32.65	20.5	21	4
3	8.72	6.87	42.76	8.27	21.63	21.87	5.62	14.67	24.55	6.15	16.57	21.94	18	19.5	3
3	7.67	5.5	35.78	6.93	31.4	13.78	5.63	16.67	20.38	7.9	19.37	20.84	22.5	26	1
3	9.37	4.77	51.3	9.97	11.67	44.64	7.25	8.8	49.51	5.32	15.53	21.66	18	22	3
3	8.88	6.33	43.95	6.13	19.8	17.36	4.35	12.3	19.38	10.05	15.23	34.95	22.3	28.5	4
3	7.25	5.2	33.55	8.95	22.47	22.75	6.47	12.77	28	8.6	13.27	39.01	20	22	4
3	8.2	5.37	46.72	7.73	21.13	22.4	4.73	13.2	25.48	11.92	14.7	47.1	19.3	19	3
3	7.22	5.23	42.28	7.05	20.6	18.7	3.5	8.07	27.99	6.02	17.07	20.4	18.5	18	3
3	8.42	5.8	40.89	7.52	14.2	27.55	6.6	9.73	35.67	6.88	16.97	22.31	18.5	24	4
3	10.93	6.07	54.92	7.97	16.93	27.46	7.1	12.73	24.91	7.32	13.33	31.5	18.8	18	4
3	16.12	6.27	53.56	8.95	15.2	35.74	6.77	11.1	47.81	8.32	14.67	31.72	23	27.5	1
3	10.97	6.77	36.29	10.57	25	25.01	7.85	12.85	37.21	8.33	17.43	29.33	21.5	27	3
3	9.35	6.87	39.32	7.87	10.73	39.3	5.07	9.37	37.96	5.63	15	20.59	18.8	23	4
4	12.43	7.33	43.36	8.25	13.67	36.14	6.02	11.87	32.89	8.1	15.43	27.83	22.5	23				35	2	94	13.5	15.2784
4	13.47	5.9	59.92	11.12	17.3	35.42	8.58	12.53	42.91	8.75	15.2	35.53	24	28				64	2	116	19	14.1201
4	13.88	9.23	40.29	8.93	15.2	33.4	5.65	6.63	56.1	10.07	21.5	30.09	24	27				73	1	114	20	15.3894
4	14.95	5.97	73.96	9.88	17.47	35.29	7.53	15.8	30.12	9.2	16.3	33.26	24	29				74	2	117.5	22	15.9348
4	15.55	6.33	60.14	9.53	12.9	42.03	7.13	8.7	47.83	10.32	17.97	37.13	23	29				90	2	125	24	15.36
4	14.48	7.03	54.22	10.3	16.7	36.52	7.1	11.3	43.81	8.57	21.63	27.27	26	29				74	1	118	23.5	16.8773
4	10.27	6.53	52.75	8.98	15	35.14	5.28	8.97	40.07	7.83	11.3	42.86	26	28				51	1	108	19	16.2894
4	12.67	7.13	55.48	6.7	12.4	35.34	5.3	8.15	42.03	8.48	14.07	36.45	20	21				29	1	94.5	26	29.1145
4	14.37	5.03	69.82	9.37	13.7	38.47	7.93	10.17	48.87	10.6	11.97	45.05	23	23				55	2	102	12	11.534
4	13.75	5.07	77.58	7.5	15.87	29.77	7.8	10.9	44.55	7.38	10.03	38.6	22.7	29				79	2	112.5	18	14.2222
4	14.85	6.4	77.84	8.07	12.87	36.91	6.63	11	42.57	10.6	10.93	44.68	22	29				74	1	118	19	13.6455
4	12.32	5.37	65.43	9.42	17.63	29.85	6.12	10.4	36.7	7.73	8.07	57.09	22	24				37	2	95	13.5	14.9584
4	11.62	6.1	61.24	9.55	16.97	35.15	7	11.17	40.84	11.02	15.53	41.13	20	24				43	2	102	15	14.4175
4	13.02	6.83	51.45	8.97	14.83	31.1	6.38	11.2	35.34	8	13.07	32.58	21	19.5				30	2	88	13	16.7872
4	14.25	4.67	70.57	14.43	16.33	45.55	10.38	12	48.78	13.72	19	41.73	28	29				103	1	132	36	20.6612
4	15.82	5.67	80.16	11.33	16.67	39.59	10.97	15	46.45	13.58	19.67	39.99	26	33				90	1	130	32	18.9349
4	14.68	6.67	54.35	8.73	17.33	34.83	9.02	10.33	50.41	9.25	14.33	37.52	26.5	33.5				115	1	130	29	17.1598
4	14.3	3	120.79	8.22	12.33	40.91	8.72	12.67	39.79	10.83	18	35	22.5	22.5				44	2	97.5	15.5	16.3051
4	16.02	6.43	85.17	10.7	16.03	38.64	8.18	9.07	56.54	11.42	11.03	54.98	23.5	27.5				76	1	110.5	19.5	15.9702
4	15.52	6.33	76.95	9.52	10.33	46.44	8.1	8.93	57.24	9.75	12.4	42.47	25	28.5				69	1	114	21	16.1588
4	16.43	6.87	65.57	12.53	15.6	42.74	8.12	9.73	50.79	10.57	16.7	36.17	29.5	28.5				77	1	117	29.5	21.5501
4	16.07	6.33	85.39	7.77	11.47	38.24	7.58	9.5	49.27	10.47	11.5	53.57	23.5	27				71	1	108.5	19.5	16.5644
4	13.33	4.55	95.4	10.55	12.57	41.97	7.97	9.77	47.7	8.52	12.6	36.42	23.7	27				70	2	108	20	17.1468
4	14.6	7.9	56.56	12.42	27.47	27.87	9.67	10.75	50.98	17	13.97	73.57	27	34				106	2	130	26	15.3846

## Sheet: Chinese
分组（1-偏瘫患侧；2-偏瘫健侧；3-双瘫；4-正常）	胫前肌厚度	PA	FL	内腓厚度	PA	FL	外腓厚度	PA	FL	比目厚度	PA	FL	小腿周径	小腿长度	MAS	GMFM	GMFCS	月龄	性别（1-男；2-女）	身高(cm)	体重(kg)	BMI
1	10.8	6.45	47.92	7	20.17	21.19	5.6	11.3	29.13	7.45	17.5	25.92	16.5	19	2	62.45	1	31	2	83.5	10.5	15.0597
1	9.47	5.4	37.95	5.3	12.6	26.07	6.2	11.97	21.95	5.8	19.4	18.49	19	20	4	6.7	3	48	1	88	11	14.2045
1	9.75	8.45	29.32	6.6	17.33	22.22	3.9	8.1	32.25	6.23	16.17	25.48	18.6	18	3	48.93	2	29	1	88.5	13	16.598
1	10.33	7.7	42.76	6.82	15	27.2	5.65	9.13	39.4	8.73	15.53	35.85	21	24	3	82.48	1	53	1	100	17	17
1	8.8	6.23	39	7.3	16.43	27.98	4.85	7.83	38.86	7.17	13.57	31.05	19.2	21.5	1	85.26	1	40	2	90.5	13	15.8725
1	9.72	6.03	42.45	7.22	27.7	15.08	5.12	14.77	21.3	7.12	15.13	21.88	21	20	4	64.34	1	28	1	82	13.5	20.0773
1	9.98	5.47	49.92	7.55	15.87	29.32	5.05	8.57	44.3	9.37	20.73	26.77	21	22.5	4	91.19	1	51	1	97.5	16	16.831
1	14.87	6.3	55.72	9.08	16.9	30.62	7.3	12.97	33.58	9.23	22.47	21	26	31	4	86.56	1	112	2	129	31	18.6287
1	11.8	7.97	43.01	7.13	19.57	23.06	6.25	11	33.2	6.37	24.1	16.83	19.8	23	3	84.46	1	44	1	95	15	16.6205
1	10.87	6.87	49.02	9	19.03	27.72	6.82	12.33	33.16	6.8	12.67	31.27	20	21	1	56.9	1	28	1	87	14	18.4965
1	11.13	5.33	47.98	8.9	18.33	26	5.48	8.67	37.02	8.03	17.67	24.99	20.4	21.5	3	67.9	1	42	1	95	14.5	16.0665
1	10.67	8.67	33	8.57	15.67	32.79	5.5	12	32.68	8.67	22	22.35	21.2	25	4	90.49	1	62	2	102	16	15.3787
1	15.43	9.33	41.54	12.28	16.85	21.78	10.92	11	60.91	11.92	17.33	33.5	27.7	30	3	88.52	1	66	1	119	29	20.4788
1	11.65	8.33	34.7	8	19.33	25.75	8.37	16	31.61	11.28	24.67	23.9	23	23	4	55.93	1	52	2	95	16	17.7285
1	12.35	8.67	44.83	9.43	17	31.05	7.52	11.67	37.85	8.2	15.67	29.23	22.8	24	3	87.12	1	42	1	101	17	16.665
1	9.78	5.37	49.86	9.97	16.37	29.98	7.55	14.33	29.38	9.93	15.8	28.92	21	24	4	89.8	1	53	1	95.5	13.5	14.8022
1	10.13	6.87	43.61	10.2	12.07	45.12	7.95	9.27	49.09	9.05	17	27.93	24.5	29.5	3	89.9	1	76	1	122	21.5	14.445
1	14.95	7.9	54.71	14.88	22.17	36.67	15.28	21.5	40.24	16.42	20.3	40.42	35	40.5	4	91.88	1	152	1	160.5	63	24.4563
1	10.23	6.67	29.09	8.52	17.73	29.52	6.93	11.83	36.13	7.38	15.33	25.59	24	25	4	31.25	2	52	2	102	17.5	16.8205
1	11.43	5.8	39.92	6.77	15.63	30.27	6.87	8.17	49.83	9.52	16.5	19.39	21.5	26	4	91.3	1	50	1	107	17	14.8485
1	11.23	4.2	69.23	11.05	28.3	25.59	6.53	13.5	33.37	7.25	13.87	29.18	23.5	23.5	3	64.05	1	44	1	97.8	17	17.7734
1	14.55	8.6	45.45	11.18	17.6	37.2	7.58	11.73	42.96	9.55	14.7	34.68	27	29.5	3	87.82	1	78	1	109	27	22.7254
1	8.72	7.9	43.01	8.9	24.23	22.17	5.23	11.3	28.43	6	19.7	18.39	18.5	18	2	65.33	1	35	1	84	11	15.5896
1	10.03	6.83	40.48	9.45	18	33.59	6.05	10.33	40.5	14.12	13.47	63.42	22	28	2	81.68	1	83	1	112.5	18	14.2222
2	6.93	7.8	44.47	6.93	15.6	24.28	6.08	11.65	24.24	8.4	13.55	24.13	16.5	19
2	10.27	7.83	39.1	5	12.77	25.91	5.27	9.5	32.62	8.33	13.2	35.9	19	20
2	12.9	6.73	42.63	8.63	12.43	39.61	5.7	9.87	37.51	9.03	17.8	30.05	19	18
2	11.95	6.5	57.01	7.98	12.93	34.41	7.2	8.6	45.93	9.33	12.17	37.36	21	24
2	11.72	8.67	39.78	7.7	15.93	28.08	5.2	11.6	32.65	8.13	15.77	32.33	19.2	22
2	11.57	5.93	50.41	5.93	12.83	26.36	5.33	11.33	31.95	8.15	13.83	27.45	21	20.5
2	9.45	5.7	48.8	7.5	16.7	27.92	5.33	11.57	30.71	10.65	16.37	32.75	20.5	22.5
2	17.47	6.4	75.64	12.92	17.37	38.37	9.9	16.43	38.46	11.97	16.5	37.77	29	32
2	11.67	8.1	42	7.17	14.37	29.46	5.7	9.5	38.82	7.93	24.7	19.23	20	23
2	11.82	7.93	50.65	9.35	15.9	34.63	5.97	10.87	36.09	7.2	17.73	23.63	20	21
2	12.63	8	45.22	6.55	19.67	21.99	6.28	10.33	41.44	7.28	12.33	34.36	21	21.5
2	13.98	6.67	55.41	9.93	11	49.09	7.62	10	47.18	8.28	13.67	36.93	22	25.5
2	19.53	6.67	94.26	16.38	19	47.46	11.45	12.67	55.55	13.9	19.33	39.22	29.5	30
2	13.6	4.67	77.25	6.68	19.67	20.48	7.7	17	34.49	12.15	17	37.21	23.5	23
2	14.3	6.33	73.44	9.27	13	39.47	6.72	9.33	45.26	7.67	11	36.37	22.5	24
2	10.88	6.33	58.66	9.7	16.03	33.67	6.08	8.37	24.83	10.65	18	30.37	22	25
2	15.88	6.43	82.53	11.5	13.07	48.26	8.3	8.2	62.2	9.9	17	36.03	24.5	29.5
2	18.2	6.9	68.1	18.98	26.07	42.41	17.63	18.87	55.88	16.17	21.4	42.18	39	40.5
2	9.8	5.43	55.18	9.68	16.93	32.49	6	10.1	37.04	8.07	9.67	37.45	24.4	25.5
2	10.3	5.97	39.98	9.05	13.55	35.52	7.17	10.43	40.22	8.72	10.5	45.13	21.4	26
2	13.98	5.1	86.64	10.85	16.17	39.04	8.33	7.6	62.04	7.33	9.57	44.57	24	23.5
2	16.43	2.6	175.93	11.7	13.43	51.22	6.53	10.27	46.75	7.87	12.33	35.3	27.2	29.5
2	10.62	3.3	121.72	8.48	12.17	42.27	6.1	11.73	36.17	4.68	12.8	27.07	18.2	18
2	11.97	5.5	56.62	9.08	15.93	34.21	6.33	9.77	39.19	13.33	9.17	72.1	22	28
3	9.3	8.07	41.19	6.53	14.37	26.31	6.1	11.3	30.29	9.3	20.93	25.92	20.5	21	3	64.26	1	50	1	100	16	16
3	10.98	6.43	51.89	8.88	8.3	43.32	5.8	8.45	32.2	9.82	26.9	22.59	23	27.5	4	70.89	1	74	1	115	20	15.1229
3	12.98	7.9	43.66	8.13	20.37	28.21	5.43	13.5	29.04	6.03	15.97	23.24	20	21.5	4	4.65	3	62	2	129	13.5	8.11249
3	8.85	7.17	38.43	7.07	15.37	27.62	5.07	9.8	36.2	7.55	12.63	31.95	21	21	3	16.22	3	37	2	87	15	19.82
3	12	9.23	32.65	8.27	14.57	33.14	5.33	9.27	40.05	7.32	14.67	26.65	17.5	16	3	8.6	3	31	1	80	10	15.625
3	9.62	7.37	41.7	7.08	17.07	24.15	5.3	11.33	28.14	8.25	13.87	35.03	21.5	27	3	27.65	2	76	1	108.5	19.5	16.5644
3	12.42	8.73	38.27	8.73	26.23	21.16	7.28	13.7	32.73	7.2	15.23	27.6	23	27	4	82.67	1	67	2	109.5	20.5	17.0972
3	9.42	7.03	33.12	9.2	20.83	25.19	7.08	13.13	28.93	9.62	20.97	28.54	24	29	2	79.59	1	81	2	106	20.5	18.2449
3	11.17	5.2	55.73	8.72	22.4	23.77	7.35	17.03	27.29	8.45	18.7	26.7	18	20	3	11.97	3	33	2	86.3	10.5	14.0983
3	10.2	6	59.39	5.87	10.67	32.47	3.88	9.33	23.5	4.87	15.33	20.03	22	27	3	10.1	3	75	2	112	17.5	13.9509
3	14.05	5	67.5	10.5	18	34.59	6.73	7	54.7	8.9	18	23.88	18	18	1	53.69	2	29	1	82.5	10.5	15.427
3	8.58	4.9	53.95	7.97	12.37	35.93	5.68	9.97	34.05	5.33	14.83	22.33	20.9	21	4	14.05	3	44	2	89	11	13.8871
3	8.88	8.8	37.27	8.75	27.57	19.93	6.08	18	21.09	7.75	19.33	22.3	18	19.5	3	2.08	3	33	2	80	11	17.1875
3	9.42	6.7	45.76	7.35	20.13	21.55	4.68	13.5	26.43	6.13	17.47	20.13	22.5	26	1	94.66	1	65	1	110.5	19	15.5607
3	10.5	5.67	70.96	10.5	15.47	37.64	7.05	9.8	43.8	11.85	20.7	31.1	18.5	22.5	3	62.18	1	43	1	93	12	13.8744
3	8.88	5.5	46.74	5.73	15.8	21.11	3.77	8.23	28.3	7.22	12.23	27.9	22.5	28.5	4	54.17	2	76	2	115	19	14.3667
3	8.6	5.47	43.44	8.53	16.17	28.5	5.67	11.47	30.06	9.9	16.23	30.07	19.8	22	4	60.42	2	58	1	93	14	16.1868
3	9.77	5.37	47.35	7.55	22.2	22.42	6.37	10.57	35.21	7.37	27.17	15.47	19.3	19	3	25	3	36	2	86	11	14.8729
3	8.67	5.87	51.29	7.22	16.53	24.05	4.62	12.23	22.91	7.28	20.6	17.67	19	18	3	14.64	3	31	1	83	10	14.5159
3	9.13	5.2	52	7.55	15.97	25.1	4.23	9.27	28.5	6.98	15.17	26.16	19	24	3	70.78	1	53	1	96	13	14.1059
3	9.93	6.43	50.69	8.92	23.03	23.2	6.28	14.23	28.39	7.33	22.53	19.4	19	18	4	13.25	3	36	2	83.5	10.5	15.0597
3	12.98	7.9	43.66	8.13	20.37	28.21	5.43	13.5	29.04	6.03	15.97	23.24	23	27.5	4	70.89	1	74	1	115	20	15.12
3	12.42	8.73	38.27	8.73	26.23	21.16	7.28	13.7	32.73	7.2	15.23	27.6	21.5	27	3	27.65	2	76	1	108.5	19.5	16.56
3	10.5	7.3	39.66	9.47	14.37	31.06	5.43	11.37	31.7	6.85	12.63	25.54	18.8	23	4	6.62	3	65	2	100	14	14
3	10.83	9.27	37.02	6.1	15.2	23.36	5.23	11.67	28.2	9.2	19.67	29.16	20	21	3
3	10.87	5.9	51.2	6.32	14.77	25.51	6.72	10.5	31.68	9.52	20.67	26.65	23	27.5	1
3	16.12	6.27	53.56	8.95	15.2	35.74	6.77	11.1	47.81	8.32	14.67	31.72	20.3	21.5	4
3	8.38	4.5	51.08	7.73	9.25	48.48	5.52	11.53	33.67	9.85	9.47	51.19	21	21	2
3	11.13	6.83	41.09	7.5	21.03	19.85	4.72	10.43	30.34	7.02	14.17	26.94	18	16	3
3	9.02	7.4	32.95	6.78	18.3	23.32	4.93	12.33	24.07	8.4	13.7	31.33	21.5	27	3
3	10.97	6.77	36.29	10.57	25	25.01	7.85	12.85	37.21	13.33	9.17	72.1	27	27	2
3	10.47	4.57	46.04	8.85	20	25.57	8.15	11.8	39.82	8.33	17.43	29.33	23.5	29	2
3	10.67	5.07	44.36	8.68	15.97	28.64	6.1	12.2	30.7	8.78	18.3	26.13	17.5	20	3
3	9.68	8.33	36	7.37	17.33	26.81	3.82	8	32.37	13.42	23.87	32.47	22	27	3
3	15	5.33	50.48	10	13	27.06	10.28	10.67	58.28	7.5	13.67	34.28	18	18	3
3	9	5.53	43.8	6.72	17.03	23.32	5.45	9.47	33.56	13.43	21.33	32.65	20.5	21	4
3	8.72	6.87	42.76	8.27	21.63	21.87	5.62	14.67	24.55	6.15	16.57	21.94	18	19.5	3
3	7.67	5.5	35.78	6.93	31.4	13.78	5.63	16.67	20.38	7.9	19.37	20.84	22.5	26	1
3	9.37	4.77	51.3	9.97	11.67	44.64	7.25	8.8	49.51	5.32	15.53	21.66	18	22	3
3	8.88	6.33	43.95	6.13	19.8	17.36	4.35	12.3	19.38	10.05	15.23	34.95	22.3	28.5	4
3	7.25	5.2	33.55	8.95	22.47	22.75	6.47	12.77	28	8.6	13.27	39.01	20	22	4
3	8.2	5.37	46.72	7.73	21.13	22.4	4.73	13.2	25.48	11.92	14.7	47.1	19.3	19	3
3	7.22	5.23	42.28	7.05	20.6	18.7	3.5	8.07	27.99	6.02	17.07	20.4	18.5	18	3
3	8.42	5.8	40.89	7.52	14.2	27.55	6.6	9.73	35.67	6.88	16.97	22.31	18.5	24	4
3	10.93	6.07	54.92	7.97	16.93	27.46	7.1	12.73	24.91	7.32	13.33	31.5	18.8	18	4
3	16.12	6.27	53.56	8.95	15.2	35.74	6.77	11.1	47.81	8.32	14.67	31.72	23	27.5	1
3	10.97	6.77	36.29	10.57	25	25.01	7.85	12.85	37.21	8.33	17.43	29.33	21.5	27	3
3	9.35	6.87	39.32	7.87	10.73	39.3	5.07	9.37	37.96	5.63	15	20.59	18.8	23	4
4	12.43	7.33	43.36	8.25	13.67	36.14	6.02	11.87	32.89	8.1	15.43	27.83	22.5	23				35	2	94	13.5	15.2784
4	13.47	5.9	59.92	11.12	17.3	35.42	8.58	12.53	42.91	8.75	15.2	35.53	24	28				64	2	116	19	14.1201
4	13.88	9.23	40.29	8.93	15.2	33.4	5.65	6.63	56.1	10.07	21.5	30.09	24	27				73	1	114	20	15.3894
4	14.95	5.97	73.96	9.88	17.47	35.29	7.53	15.8	30.12	9.2	16.3	33.26	24	29				74	2	117.5	22	15.9348
4	15.55	6.33	60.14	9.53	12.9	42.03	7.13	8.7	47.83	10.32	17.97	37.13	23	29				90	2	125	24	15.36
4	14.48	7.03	54.22	10.3	16.7	36.52	7.1	11.3	43.81	8.57	21.63	27.27	26	29				74	1	118	23.5	16.8773
4	10.27	6.53	52.75	8.98	15	35.14	5.28	8.97	40.07	7.83	11.3	42.86	26	28				51	1	108	19	16.2894
4	12.67	7.13	55.48	6.7	12.4	35.34	5.3	8.15	42.03	8.48	14.07	36.45	20	21				29	1	94.5	26	29.1145
4	14.37	5.03	69.82	9.37	13.7	38.47	7.93	10.17	48.87	10.6	11.97	45.05	23	23				55	2	102	12	11.534
4	13.75	5.07	77.58	7.5	15.87	29.77	7.8	10.9	44.55	7.38	10.03	38.6	22.7	29				79	2	112.5	18	14.2222
4	14.85	6.4	77.84	8.07	12.87	36.91	6.63	11	42.57	10.6	10.93	44.68	22	29				74	1	118	19	13.6455
4	12.32	5.37	65.43	9.42	17.63	29.85	6.12	10.4	36.7	7.73	8.07	57.09	22	24				37	2	95	13.5	14.9584
4	11.62	6.1	61.24	9.55	16.97	35.15	7	11.17	40.84	11.02	15.53	41.13	20	24				43	2	102	15	14.4175
4	13.02	6.83	51.45	8.97	14.83	31.1	6.38	11.2	35.34	8	13.07	32.58	21	19.5				30	2	88	13	16.7872
4	14.25	4.67	70.57	14.43	16.33	45.55	10.38	12	48.78	13.72	19	41.73	28	29				103	1	132	36	20.6612
4	15.82	5.67	80.16	11.33	16.67	39.59	10.97	15	46.45	13.58	19.67	39.99	26	33				90	1	130	32	18.9349
4	14.68	6.67	54.35	8.73	17.33	34.83	9.02	10.33	50.41	9.25	14.33	37.52	26.5	33.5				115	1	130	29	17.1598
4	14.3	3	120.79	8.22	12.33	40.91	8.72	12.67	39.79	10.83	18	35	22.5	22.5				44	2	97.5	15.5	16.3051
4	16.02	6.43	85.17	10.7	16.03	38.64	8.18	9.07	56.54	11.42	11.03	54.98	23.5	27.5				76	1	110.5	19.5	15.9702
4	15.52	6.33	76.95	9.52	10.33	46.44	8.1	8.93	57.24	9.75	12.4	42.47	25	28.5				69	1	114	21	16.1588
4	16.43	6.87	65.57	12.53	15.6	42.74	8.12	9.73	50.79	10.57	16.7	36.17	29.5	28.5				77	1	117	29.5	21.5501
4	16.07	6.33	85.39	7.77	11.47	38.24	7.58	9.5	49.27	10.47	11.5	53.57	23.5	27				71	1	108.5	19.5	16.5644
4	13.33	4.55	95.4	10.55	12.57	41.97	7.97	9.77	47.7	8.52	12.6	36.42	23.7	27				70	2	108	20	17.1468
4	14.6	7.9	56.56	12.42	27.47	27.87	9.67	10.75	50.98	17	13.97	73.57	27	34				106	2	130	26	15.3846
